# Supplementary material for: Single-cell exome sequencing reveals polyclonal seeding and TRPS1 mutations in colon cancer metastasis
Source: Signal Transduct Target Ther. 2024 Sep 23;9:247. doi: 10.1038/s41392-024-01960-8 (PMC11417107; doi:10.1038/s41392-024-01960-8)
Supplement: Supplementary file 2 — Supplementary Table 1 [file 41392_2024_1960_MOESM2_ESM.xlsx]

## Sheet: Table S1
Supplementary Table 1. Sequence analysis summary of 9 whole exome sequenced tissue (or blood).
Sample	Library	Mapped Rate(%)	Target Rate(%)	Duplication(%)	Mean depth of targets(X)	Targets coverage 1X(%)	Targets coverage 2X(%)	Targets coverage 4X(%)	Targets coverage 8X(%)
Adenoma	HUMdcpXAFUAAAPEI-13	98.875	60.363	35.23	95.158	99.048	98.212	96.58	93.668
Blood	HUMdcpXAGBAAAPEI-33	99.105	57.759	13.2	120.351	99.269	98.599	97.247	94.706
Colon-1	HUMdcpXAFWBAAPEI-21	99.288	60.698	17.2	132.409	99.35	98.716	97.479	95.191
Colon-3	HUMdcpXAFXAAAPEI-22	99.011	59.347	24.16	109.44	99.203	98.462	97.021	94.361
Colon-5	HUMdcpXAGFAAAPEI-27	98.049	44.434	8.22	65.925	98.995	97.807	95.39	91.108
Colon-8	HUMdcpXAFZAAAPEI-26	99.097	62.324	26.28	111.935	99.264	98.587	97.292	94.913
Colon-N	HUMdcpXAGCAAAPEI-40	99.046	60.63	19.53	112.206	99.151	98.398	96.922	94.294
Liver	HUMdcpXAGABBAPEI-27	99.045	61.272	26.52	115.535	99.34	98.666	97.315	94.862
Lymph	HUMdcpXAFVBBAPEI-17	99.305	60.479	21.73	114.078	99.245	98.517	97.1	94.546
