# Supplementary material for: Single-cell exome sequencing reveals polyclonal seeding and TRPS1 mutations in colon cancer metastasis
Source: Signal Transduct Target Ther. 2024 Sep 23;9:247. doi: 10.1038/s41392-024-01960-8 (PMC11417107; doi:10.1038/s41392-024-01960-8)
Supplement: Supplementary file 3 — Supplementary Table 2 [file 41392_2024_1960_MOESM3_ESM.xlsx]

## Sheet: Table S2
Supplementary Table 2. Sequence analysis summary of 150 whole exome sequenced single cells.
Tissue	Sample	Library	Mapped Rate(%)	Target Rate(%)	Duplication(%)	Mean depth of targets(X)	Targets coverage 1X(%)	Targets coverage 2X(%)	Targets coverage 4X(%)	Targets coverage 8X(%)
Adenoma	Adenoma_S21	HUMdcpXACIAAAPEI-79	98.556	57.948	7.58	33.765	67.206	57.846	47.977	38.157
	Adenoma_S27	HUMdcpXACMAAAPEI-83	98.707	57.332	8.49	38.727	76.018	67.233	57.201	46.508
	Adenoma_S22	HUMdcpXACJAABPEI-80	99.284	54.169	8.22	30.582	56.51	47.28	38.392	30.059
	Adenoma_S40	HUMdcpXACRAABPEI-90	99.599	52.069	7.56	30.198	62.113	53.462	44.639	35.798
	Adenoma_S13	HUMdcpXACDAAAPEI-69	98.742	57.499	5.78	30.945	85.42	77.477	66.28	52.173
	Adenoma_S2	HUMdcpXABZBAAPEI-60	99.638	55.136	15.95	40.973	73.285	63.803	53.096	42.259
	Adenoma_S3	HUMdcpXACAAAAPEI-62	98.818	61.833	10.01	33.328	81.502	72.71	61.398	48.363
	Adenoma_S19	HUMdcpXACGAAAPEI-74	98.771	55.707	6.61	34.331	83.356	75.138	64.352	51.904
	Adenoma_S15	HUMdcpXACEAAAPEI-71	98.58	56.273	6.19	36.847	87.673	81.209	71.831	59.207
	Adenoma_S23	HUMdcpXACKAAAPEI-81	98.558	54.912	6.58	33.102	77.247	67.6	56.008	43.57
	Adenoma_S33	HUMdcpXACPAAAPEI-86	98.542	57.332	7.82	31.591	75.006	65.441	54.704	43.42
	Adenoma_S32	HUMdcpXACOAAAPEI-85	98.43	59.862	7.52	35.247	86.786	79.868	70.066	57.311
	Adenoma_S6	HUMdcpXACCAAAPEI-65	98.627	47.949	7.17	32.999	87.582	80.584	70.494	57.19
	Adenoma_S20	HUMdcpXACHAAAPEI-75	98.635	59.16	6.5	33.18	81.49	72.924	61.963	49.288
	Adenoma_S24	HUMdcpXACLAAAPEI-82	98.496	55.935	5.81	35.166	81.528	72.696	61.416	48.545
	Adenoma_S34	HUMdcpXACQAAAPEI-87	98.461	56.718	5.85	30.46	77.614	68.369	57.068	44.657
	Adenoma_S4	HUMdcpXACBABCPEI-64	99.468	58.969	18.29	42.901	85.479	78.864	69.839	58.577
	Adenoma_S1	HUMdcpXABYAAAPEI-58	98.545	60.346	11.87	32.11	90.981	85.883	77.805	65.412
	Adenoma_S16	HUMdcpXACFAAAPEI-72	98.742	54.867	8.5	34.459	66.518	57.811	48.376	38.698
	Adenoma_S28	HUMdcpXACNAAAPEI-84	98.656	57.136	5.32	31.567	81.602	73.671	63.545	51.424
Blood	Blood_S5	HUMdcpXACUAAAPEI-21	98.709	63.999	13.96	34.629	85.767	78.761	69.008	56.574
	Blood_S8	HUMdcpXACWAAAPEI-25	98.584	63.341	8.99	38.856	92.27	87.89	81.128	70.618
	Blood_S7	HUMdcpXACVAAAPEI-22	98.614	60.342	9.23	30.626	91.563	86.906	79.676	68.232
	Blood_S10	HUMdcpXACYAAAPEI-27	98.305	60.255	8.93	30.059	92.288	88.054	81.397	70.568
	Blood_S1	HUMdcpXACSAAAPEI-13	98.707	60.937	8.78	35.217	76.852	68.12	58.084	47.224
	Blood_S9	HUMdcpXACXAAAPEI-26	98.75	62.45	6.83	31.374	80.851	72.023	60.862	48.464
	Blood_S12	HUMdcpXADAAAAPEI-32	98.753	55.538	10.13	31.849	84.88	77.918	68.549	56.714
	Blood_S13	HUMdcpXADBAAAPEI-33	98.584	58.621	12.45	32.335	92.885	89.036	83.224	74.005
	Blood_S11	HUMdcpXACZAAAPEI-29	98.591	55.867	9.71	30.866	87.257	80.816	71.653	59.08
	Blood_S4	HUMdcpXACTABBPEI-17	99.623	55.391	5.55	36.496	85.859	78.379	68.158	55.637
Colon-1	Colon-1_S12	HUMdcpXADSAAAPEI-80	99.403	60.532	7.88	40.644	89.31	83.579	74.963	62.937
	Colon-1_S21	HUMdcpXADVAAAPEI-83	99.411	60.868	7.11	50.587	94.094	90.946	86.155	78.586
	Colon-1_S30	HUMdcpXADZAAAPEI-87	99.44	62.744	6.95	43.103	91.517	87.086	80.243	69.777
	Colon-1_S26	HUMdcpXADXAAAPEI-85	99.447	63.686	9.8	39.018	93.115	89.424	83.919	75.23
	Colon-1_S6	HUMdcpXADPAAAPEI-74	99.428	58.414	6.72	38.782	90.869	86.01	78.619	67.385
	Colon-1_S32	HUMdcpXAEAAAAPEI-90	99.509	59.675	7.87	41.109	90.983	86.234	79.101	68.432
	Colon-1_S22	HUMdcpXADWAAAPEI-84	99.477	59.644	6.52	34.968	83.333	75.847	65.912	53.836
	Colon-1_S27	HUMdcpXADYAAAPEI-86	99.445	61.427	10.27	38.87	88.97	83.231	74.807	62.958
	Colon-1_S4	HUMdcpXADNAAAPEI-71	99.458	59.467	10.05	40.284	87.131	80.515	70.954	58.482
	Colon-1_S3	HUMdcpXADMAAAPEI-69	99.425	57.58	6.02	31.498	87.512	81.017	71.463	58.476
	Colon-1_S9	HUMdcpXADRAAAPEI-79	99.393	62.314	9.31	42.851	92.466	88.436	82.209	72.415
	Colon-1_S7	HUMdcpXADQAAAPEI-75	99.449	60.509	9.55	34.994	89.107	83.301	74.639	62.323
	Colon-1_S19	HUMdcpXADUAAAPEI-82	99.43	58.512	10.41	39.958	88.274	82.244	73.472	61.286
	Colon-1_S5	HUMdcpXADOAAAPEI-72	99.451	58.197	9	37.538	89.545	83.972	75.635	63.492
	Colon-1_S18	HUMdcpXADTAAAPEI-81	99.503	59.243	9.15	36.957	87.8	81.313	71.792	59.113
Colon-3	Colon-3_S10	HUMdcpXAEDAAAPEI-21	99.473	62.711	8.07	38.671	92.547	88.291	81.549	70.827
	Colon-3_S21	HUMdcpXAEKAAAPEI-33	99.493	60.407	11.47	31.267	82.181	74.328	64.066	51.746
	Colon-3_S28	HUMdcpXAEPAAAPEI-52	99.424	60.03	11.9	33.249	82.968	75.46	65.435	53.134
	Colon-3_S20	HUMdcpXAEJAAAPEI-32	99.49	58.012	10.72	37.541	92.976	89.198	83.428	74.035
	Colon-3_S14	HUMdcpXAEFAAAPEI-25	99.45	63.553	10.82	41.641	92.671	88.596	82.121	71.896
	Colon-3_S1	HUMdcpXAEBAAAPEI-13	99.492	60.497	7.41	39.611	93.674	90.117	84.551	75.406
	Colon-3_S11	HUMdcpXAEEAAAPEI-22	99.453	57.332	6.59	33.819	92.945	88.906	82.382	71.629
	Colon-3_S6	HUMdcpXAECAABPEI-17	99.492	55.009	9.49	54.188	93.262	89.547	83.894	75.067
	Colon-3_S27	HUMdcpXAEOAAAPEI-47	99.345	54.407	7.6	31.102	79.878	70.737	59.264	46.415
	Colon-3_S25	HUMdcpXAEMAAAPEI-41	99.457	58.51	11.79	30.831	87.87	81.274	71.463	58.134
	Colon-3_S19	HUMdcpXAEIAAAPEI-29	99.443	61.85	9.24	43.946	93.153	89.268	83.142	73.26
	Colon-3_S16	HUMdcpXAEGAAAPEI-26	99.442	58.496	7.26	32.702	84.816	77.171	66.767	53.809
	Colon-3_S26	HUMdcpXAENAAAPEI-46	99.434	52.723	9.44	35.94	92.992	88.948	82.541	72.136
	Colon-3_S18	HUMdcpXAEHAAAPEI-27	99.491	60.645	9.75	37.59	88.3	82.242	73.393	61.347
	Colon-3_S23	HUMdcpXAELAAAPEI-40	99.39	58.902	10.05	35.106	90.687	85.411	77.197	65.221
Colon-5	Colon-5_S20	HUMdcpXAEZAAAPEI-75	99.45	61.688	9.54	43.253	93.122	89.413	83.636	74.511
	Colon-5_S8	HUMdcpXAEVAAAPEI-69	99.479	57.012	7.31	40.001	91.313	86.447	79.155	68.427
	Colon-5_S3	HUMdcpXAERAABPEI-60	99.352	61.689	7.51	37.037	89.359	82.873	73.668	61.58
	Colon-5_S24	HUMdcpXAFBAAAPEI-80	99.464	59.425	7.07	37.453	83.368	75.889	66.316	54.664
	Colon-5_S5	HUMdcpXAETAAAPEI-64	99.464	57.94	9.52	35.375	87.326	81.005	72.11	60.168
	Colon-5_S29	HUMdcpXAFEAAAPEI-83	99.504	61.309	8.96	41.04	88.007	81.933	73.323	61.896
	Colon-5_S28	HUMdcpXAFDAAAPEI-82	99.503	59.002	9.51	37.242	87.699	81.613	72.998	61.196
	Colon-5_S26	HUMdcpXAFCAAAPEI-81	99.459	58.874	10.25	37.403	91.789	87.138	79.882	68.623
	Colon-5_S6	HUMdcpXAEUAAAPEI-65	99.472	52.208	7.29	30.594	79.85	71.739	61.639	49.844
	Colon-5_S2	HUMdcpXAEQAAAPEI-58	99.435	61.181	8.26	34.6	86.644	80.46	71.816	60.319
	Colon-5_S21	HUMdcpXAFAAAAPEI-79	99.486	54.972	10.11	33.776	62.079	52.603	43.382	34.512
	Colon-5_S16	HUMdcpXAEYAAAPEI-74	99.432	57.716	8.23	43.298	94.045	90.724	85.75	77.833
	Colon-5_S4	HUMdcpXAESAAAPEI-62	99.461	61.221	8.82	32.65	94.154	90.783	85.455	76.38
	Colon-5_S15	HUMdcpXAEXAAAPEI-72	99.462	59.004	8.89	40.638	72.182	63.582	54.271	44.528
	Colon-5_S12	HUMdcpXAEWAAAPEI-71	99.45	63.445	8.08	42.293	93.597	90.097	84.612	75.78
Colon-8	Colon-8_S12	HUMdcpXAFKAAAPEI-13	99.46	55.613	14.58	34.633	57.873	49.29	41.025	33.099
	Colon-8_S6	HUMdcpXAFHAAAPEI-86	99.469	58.194	9	35.109	91.349	86.521	79.127	68.176
	Colon-8_S7	HUMdcpXAFIAAAPEI-87	99.495	58.484	10.54	34.969	92.464	88.374	81.999	71.743
	Colon-8_S25	HUMdcpXAFSAAAPEI-32	99.213	58.109	9.61	40.051	86.955	80.47	71.628	60.328
	Colon-8_S2	HUMdcpXAFFAAAPEI-84	99.498	60.48	8.62	37.682	93.126	89.392	83.766	74.783
	Colon-8_S23	HUMdcpXAFRAAAPEI-29	99.533	57.997	12.8	50.818	91.385	86.807	80.035	70.301
	Colon-8_S18	HUMdcpXAFPAAAPEI-26	99.478	56.273	8.37	46.726	85.52	78.524	69.339	58.339
	Colon-8_S20	HUMdcpXAFQAAAPEI-27	99.505	57.294	13.87	53.29	94.542	91.565	87.136	80.151
	Colon-8_S17	HUMdcpXAFOAAAPEI-25	99.471	61.435	8.61	38.297	84.373	76.869	67.121	55.298
	Colon-8_S28	HUMdcpXAFTAAAPEI-33	99.411	54.561	8.62	43.083	90.795	86.01	79.013	68.969
	Colon-8_S13	HUMdcpXAFLAABPEI-17	99.61	53.423	8.63	51.235	75.543	68.207	59.976	50.88
	Colon-8_S14	HUMdcpXAFMAAAPEI-21	99.483	62.842	11.11	34.901	87.995	81.934	73.337	61.578
	Colon-8_S16	HUMdcpXAFNAAAPEI-22	99.446	58.958	9.5	32.869	77.149	69.591	60.4	49.659
	Colon-8_S10	HUMdcpXAFJAAAPEI-90	99.466	59.161	8.57	38.692	93.588	89.991	84.624	76.045
	Colon-8_S5	HUMdcpXAFGAAAPEI-85	99.462	60.116	9.5	36.919	91.146	86.551	79.555	68.791
Colon-N	Colon-N2_S39	HUMdcpXADLAAAPEI-65	99.384	52.837	5.96	35.205	91.587	85.762	76.461	62.989
	Colon-N2_S6	HUMdcpXADEAAAPEI-46	99.41	60.77	8.71	42.237	83.229	74.416	63.015	50.084
	Colon-N2_S5	HUMdcpXADDAAAPEI-41	98.152	49.004	9.5	31.135	61.723	51.256	40.775	31.173
	Colon-N2_S10	HUMdcpXADHAAAPEI-58	99.517	58.623	6.87	31.161	72.445	62.36	51.252	40.069
	Colon-N2_S11	HUMdcpXADIAABPEI-60	99.602	61.951	7.35	42.533	90.602	83.923	73.526	59.628
	Colon-N2_S7	HUMdcpXADFAAAPEI-47	98.44	53.074	6.22	34.88	90.409	84.468	75.215	62.01
	Colon-N2_S12	HUMdcpXADJAAAPEI-62	99.375	62.158	9.38	30.927	88.642	81.414	70.468	55.913
	Colon-N2_S3	HUMdcpXADCAAAPEI-40	98.505	59.754	7.41	37.115	88.311	81.416	71.234	57.667
	Colon-N2_S33	HUMdcpXADKAAAPEI-64	99.397	61.858	9.84	36.676	94.659	91.137	85.092	74.466
	Colon-N2_S9	HUMdcpXADGBAAPEI-52	99.559	52.372	10.13	46.912	77.038	67.845	56.95	45.468
Liver	Liver-A2_S17	HUMdcpXAADAAAPEI-22	98.642	59.703	11.93	32.115	83.171	76.186	66.991	55.406
	Liver-A2_S12	HUMdcpXAACAAAPEI-21	98.725	62.409	15.14	34.288	80.152	72.376	62.845	51.61
	Liver-A2_S10	HUMdcpXAABBAAPEI-17	99.689	55.631	14.41	44.711	69.677	62.401	54.243	45.208
	Liver-A2_S23	HUMdcpXAAIAAAPEI-32	99.437	60.102	10.07	37.571	82.651	74.884	64.957	52.987
	Liver-A2_S20	HUMdcpXAAGAAAPEI-27	99.512	51.717	12.73	34.482	60.006	46.99	34.973	25.824
	Liver-A2_S21	HUMdcpXAAHAAAPEI-29	99.576	62.389	7.56	35.569	90.343	85.29	77.77	66.643
	Liver-A2_S18	HUMdcpXAAEAAAPEI-25	99.463	59.403	18.1	37.274	66.587	56.547	46.543	37.391
	Liver-A2_S19	HUMdcpXAAFAAAPEI-26	99.553	58.137	7.89	35.7	79.003	71.361	62.035	51.089
	Liver-A2_S2	HUMdcpXAAAAAAPEI-13	98.423	60.316	6.9	33.526	67.551	57.123	46.941	37.43
	Liver-A2_S24	HUMdcpXAAJAAAPEI-33	99.427	59.442	10.91	33.584	67.424	58.896	50.058	40.868
	Liver-B2_S13	HUMdcpXAAMAAAPEI-46	98.747	51.239	9.58	30.489	84.05	76.76	66.97	54.71
	Liver-B2_S8	HUMdcpXAALAAAPEI-41	99.512	56.532	10.25	33.441	89.232	83.662	75.413	63.613
	Liver-B2_S15	HUMdcpXAAOAAAPEI-52	98.771	57.795	12.09	38.003	90.539	85.718	78.432	67.819
	Liver-B2_S16	HUMdcpXAAPAAAPEI-58	99.444	53.968	7.87	33.239	62.595	53.75	45.076	36.705
	Liver-B2_S37	HUMdcpXAARAAAPEI-62	99.337	57.615	7.46	31.176	93.636	90.01	84.37	74.934
	Liver-B2_S39	HUMdcpXAATAAAPEI-65	99.245	49.737	14.03	30.626	87.213	80.68	71.378	58.943
	Liver-B2_S36	HUMdcpXAAQAAAPEI-60	98.662	60.089	11.98	34.261	93.023	88.963	82.77	73.007
	Liver-B2_S14	HUMdcpXAANAAAPEI-47	98.756	53.163	9.36	37.096	92.007	87.716	81.2	71.14
	Liver-B2_S38	HUMdcpXAASAAAPEI-64	99.293	56.635	11.69	31.811	93.152	89.317	83.31	73.448
	Liver-B2_S1	HUMdcpXAAKAAAPEI-40	99.443	53.203	10.76	32.478	89.845	84.419	76.424	64.738
	Liver-C2_S39	HUMdcpXABDAAAPEI-83	99.357	58.625	5.96	46.1	94.683	91.739	87.303	80.143
	Liver-C2_S16	HUMdcpXAAZAAAPEI-79	99.432	59.629	8.4	36.988	85.467	78.987	70.314	59.008
	Liver-C2_S13	HUMdcpXAAYAAAPEI-75	99.365	55.563	6.98	38.122	77.28	68.537	58.162	46.857
	Liver-C2_S21	HUMdcpXABBAAAPEI-81	99.335	53.23	6.53	32.185	57.425	48.146	39.902	32.295
	Liver-C2_S22	HUMdcpXABCAAAPEI-82	99.296	59.715	6.57	35.271	84.525	77.962	69.075	57.666
	Liver-C2_S12	HUMdcpXAAXAAAPEI-74	99.199	54.859	6.83	38.105	74.509	66.813	57.88	47.808
	Liver-C2_S4	HUMdcpXAAVAAAPEI-71	99.348	56.412	8.54	37.178	78.268	70.724	61.951	51.768
	Liver-C2_S3	HUMdcpXAAUAAAPEI-69	99.343	56.574	5.98	33.658	90.439	85.225	77.309	65.637
	Liver-C2_S20	HUMdcpXABAAAAPEI-80	99.196	56.917	5.5	33.346	76.534	68.798	59.632	49.035
	Liver-C2_S8	HUMdcpXAAWAAAPEI-72	99.343	58.026	7.61	35.831	87.162	81.069	72.467	60.977
Lymph	Lymph-1_S36	HUMdcpXABMAAAPEI-22	98.833	63.098	13.51	34.118	81.745	73.843	63.671	51.605
	Lymph-1_S53	HUMdcpXABTAABPEI-40	99.458	59.638	8.49	32.221	85.837	78.746	69.055	56.534
	Lymph-1_S56	HUMdcpXABUAAAPEI-41	98.74	59.621	8.89	30.982	92.054	87.664	81.069	70.879
	Lymph-1_S48	HUMdcpXABPAAAPEI-27	98.98	59.176	8.65	32.492	62.753	54.402	45.552	36.63
	Lymph-1_S20	HUMdcpXABLAAAPEI-21	98.7	63.94	10.8	35.536	64.962	57.025	48.672	39.945
	Lymph-1_S42	HUMdcpXABOBAAPEI-26	99.718	60.349	5.25	36.736	80.431	73.043	63.669	52.61
	Lymph-1_S50	HUMdcpXABRAAAPEI-32	98.803	58.309	9.08	31.016	58.996	51.2	42.997	34.797
	Lymph-1_S52	HUMdcpXABSAAAPEI-33	98.773	56.871	5.61	31.737	82.232	74.91	65.465	53.807
	Lymph-1_S39	HUMdcpXABNAAAPEI-25	98.459	65.433	25.92	37.446	83.775	76.76	67.446	55.903
	Lymph-1_S49	HUMdcpXABQAAAPEI-29	99.492	63.591	8.61	49.864	86.894	80.809	72.546	61.937
	Lymph-1_S3	HUMdcpXABEAAAPEI-84	99.305	56.8	6.61	36.545	90.925	85.995	78.445	67.264
	Lymph-1_S58	HUMdcpXABWAAAPEI-47	98.753	59.697	9.71	42.088	87.909	81.963	73.459	62.158
	Lymph-1_S12	HUMdcpXABJAAAPEI-13	99.401	55.827	7.61	37.213	66.61	57.599	48.344	39.098
	Lymph-1_S5	HUMdcpXABGAAAPEI-86	99.247	43.72	8.39	30.666	58.9	49.256	40.762	32.804
	Lymph-1_S9	HUMdcpXABHAAAPEI-87	99.306	56.011	5.78	33.837	93.921	90.398	84.914	75.847
	Lymph-1_S19	HUMdcpXABKAAAPEI-17	99.328	61.778	9.84	43.792	85.272	78.613	69.874	59.046
	Lymph-1_S10	HUMdcpXABIAAAPEI-90	99.307	50.635	7.25	30.8	61.454	51.93	42.395	33.225
	Lymph-1_S4	HUMdcpXABFAAAPEI-85	99.263	57.433	9.24	38.792	84.749	78.032	69.09	57.776
	Lymph-1_S57	HUMdcpXABVAAAPEI-46	98.732	55.435	10.54	31.534	92.044	87.596	80.949	70.664
	Lymph-1_S60	HUMdcpXABXAAAPEI-52	98.695	63.059	11.89	39.537	91.554	87.24	80.921	71.469
