# Supplementary material for: Single-cell exome sequencing reveals polyclonal seeding and TRPS1 mutations in colon cancer metastasis
Source: Signal Transduct Target Ther. 2024 Sep 23;9:247. doi: 10.1038/s41392-024-01960-8 (PMC11417107; doi:10.1038/s41392-024-01960-8)
Supplement: Supplementary file 5 — Supplementary Table 4 [file 41392_2024_1960_MOESM5_ESM.xlsx]

## Sheet: Table S4
Supplementary Table 4. Sequence analysis summary of 30 whole exome sequenced tissue (or blood) of 10 colon patients with liver metastasis.
Patients	Tissue	Data sum（G）	Mean depth of targets(X)	Targets coverage 10X(%)				Clinical characteristics of monoclonal and polyclonal colorectal cancer patients.
P1	WBC	11	108.47	0.9851					level	Overall	monoclonal	polyclonal	p
P1	Colon	22	209.73	0.9916				n		10	4	6
P1	Liver	19	183.31	0.991				Age years (mean (SD))		60.100 (6.315)	60.500 (6.137)	59.833 (6.998)	0.8811
P2	WBC	11	113.6	0.9764				Sex (%)	F	7 (70.00)	3 (75.00)	4 (66.67)	1
P2	Colon	21	197.99	0.9911					M	3 (30.00)	1 (25.00)	2 (33.33)
P2	Liver	21	205.18	0.9912				Comorbidity (%)	no	5 (50.00)	1 (25.00)	4 (66.67)	0.5186
P3	WBC	11	109.24	0.9862					yes	5 (50.00)	3 (75.00)	2 (33.33)
P3	Colon	21	202.07	0.9923				The response to preoperative	PD	1 (10.00)	0 (0.00)	1 (16.67)	1
P3	Liver	22	211.93	0.9926				chemotherapy (%)
P4	WBC	12	115.89	0.9873					unknown	9 (90.00)	4 (100.00)	5 (83.33)
P4	Colon	22	217.59	0.9912				Poor differentiation (%)	middle	6 (60.00)	2 (50.00)	4 (66.67)	1
P4	Liver	21	205.27	0.9916					middle-low	4 (40.00)	2 (50.00)	2 (33.33)
P5	WBC	11	109.26	0.9862				T.stage (%)	3	5 (50.00)	0 (0.00)	5 (83.33)	0.0321
P5	Colon	20	190.45	0.9911					4a	4 (40.00)	3 (75.00)	1 (16.67)
P5	Liver	22	212.84	0.9913					4b	1 (10.00)	1 (25.00)	0 (0.00)
P6	WBC	12	116.07	0.9858				Lymphatic metastasis (%)	no	5 (50.00)	1 (25.00)	4 (66.67)	0.5186
P6	Colon	22	213.96	0.9926					yes	5 (50.00)	3 (75.00)	2 (33.33)
P6	Liver	27	236.35	0.9932				Microvascular invasion (%)	no	7 (70.00)	3 (75.00)	4 (66.67)	1
P7	WBC	12	121	0.9855					yes	3 (30.00)	1 (25.00)	2 (33.33)
P7	Colon	30	286.33	0.9932
P7	Liver	29	257.25	0.9935
P8	WBC	14	136.85	0.9901
P8	Colon	29	258.72	0.9927
P8	Liver	36	375.05	0.9919
P9	WBC	16	175.08	0.9862
P9	Colon	35	355.98	0.9917
P9	Liver	34	349.36	0.9916
P10	WBC	18	191.92	0.9886
P10	Colon	35	364.92	0.9927
P10	Liver	37	379.77	0.9929
