# Supplementary material for: Single-cell exome sequencing reveals polyclonal seeding and TRPS1 mutations in colon cancer metastasis
Source: Signal Transduct Target Ther. 2024 Sep 23;9:247. doi: 10.1038/s41392-024-01960-8 (PMC11417107; doi:10.1038/s41392-024-01960-8)
Supplement: Supplementary file 7 — Supplementary Table 6 [file 41392_2024_1960_MOESM7_ESM.xlsx]

## Sheet: Table S6
Supplementary Table S6. The DEGs associated with TPRS1 mutation.
EnsemblGene_GeneSymbol	mean_logCPM	log2FC	pvalue	padj	Regulation	R19036604LR01.HCT116trps1L1	R19036605LR01.HCT116trps1L2	R19036606LR01.HCT116trps1L3	R19036607LR01.HCT116R544QL1	R19036608LR01.HCT116R544QL2	R19036609LR01.HCT116R544QL3
CDH1	5.53309	-3.01438	0	0	up	81.648	78.63	80.887	10.257	9.744	9.807
ESRP1	6.38518	-2.36313	0	0	up	137.366	145.931	130.686	27.253	26.622	26.543
EPCAM	6.37099	-2.35836	0	0	up	139.073	131.275	139.259	26.744	26.056	27.13
AP1M2	5.18936	-3.53976	0	0	up	65.4	63.181	66.905	6.146	5.263	5.33
MAL2	5.90936	-4.08889	0	0	up	109.618	112.657	110.534	7.036	6.568	5.81
GPR110	6.78757	-5.53471	0	0	up	212.597	219.531	206.605	5.128	4.437	4.104
SCNN1A	6.73917	-1.67781	2.38e-258	1.09e-255	up	165.188	161.974	156.727	50.522	53.026	47.437
MYO1D	5.67044	-1.82458	1.52e-220	5.19e-218	up	76.492	77.006	80.847	22.803	22.663	20.467
EPPK1	6.18446	-1.64561	9.29e-212	3.02e-209	up	104.425	107.706	114.58	35.433	34.234	34.698
SLC6A20	4.45113	-4.05816	7.2e-209	2.3e-206	up	42.92	41.91	33.653	2.797	2.218	2.025
SPINT1	8.26805	-1.34789	6.57e-208	2.01e-205	up	443.111	444.132	436.687	174.199	179.61	166.029
LAD1	4.1863	-2.70515	1.25e-173	2.65e-171	up	31.977	28.758	30.208	4.281	4.393	5.383
KIAA1199	4.3059	-2.20777	2.64e-162	5.24e-160	up	31.606	30.858	31.85	7.036	7.221	6.023
CCDC64B	3.10152	-4.19929	1.36e-161	2.58e-159	up	16.174	15.132	14.463	0.678	1.087	0.693
CLDN7	5.09017	-1.86735	5.26e-160	9.77e-158	up	52.379	51.337	53.164	15.555	14.703	12.472
BSPRY	3.5281	-2.83493	1.4e-158	2.57e-156	up	19.438	18.935	19.391	2.374	2.914	2.825
EPHA1	3.59513	-3.09441	1.66e-155	2.92e-153	up	20.254	21.668	19.791	1.865	2.914	2.452
CDH3	7.41451	-1.15841	6.22e-155	1.07e-152	up	240.048	232.246	231.364	108.546	104.79	101.696
MAP7	4.56598	-1.91547	1.37e-140	1.92e-138	up	35.501	35.809	37.94	9.706	10.135	9.008
TMC4	3.88696	-2.39609	3.01e-121	3.56e-119	up	24.669	24.005	22.916	4.705	5.307	3.411
CRISPLD2	4.24829	-1.85729	3.42e-119	3.95e-117	up	28.23	28.6	29.807	7.841	7.656	8.475
C1orf172	2.96593	-3.37401	1.08e-116	1.23e-114	up	13.985	12.399	13.782	1.017	1.348	1.546
PCDH7	2.13084	-6.14044	2.19e-104	2.14e-102	up	8.384	8.398	6.971	0.085	0.13	0.107
MISP	5.29838	-1.23465	2.3e-102	2.2e-100	up	55.718	53.199	54.205	23.099	22.489	23.825
SYK	2.34078	-3.86867	8.98e-95	7.65e-93	up	9.385	8.319	8.654	0.509	0.652	0.64
SERPINB5	4.66833	-1.39678	5.06e-89	4.07e-87	up	37.022	36.047	35.095	14.241	13.963	12.739
FHDC1	3.21844	-2.24432	1.74e-86	1.35e-84	up	14.875	15.251	13.822	3.264	3.175	2.772
ELMO3	3.69008	-1.83132	2.51e-85	1.9e-83	up	19.104	19.687	19.471	4.705	5.959	5.756
CRB3	2.7263	-2.72161	8.3e-82	5.96e-80	up	10.35	11.606	10.537	1.738	1.609	1.546
MYO6	6.17995	-1.00113	3.72e-80	2.6e-78	up	93.037	102.16	92.506	48.699	48.067	46.851
MARVELD3	3.27208	-2.47915	2.02e-77	1.35e-75	up	17.287	15.607	13.782	2.458	2.958	2.985
GPR56	5.12285	-1.10988	2.45e-73	1.55e-71	up	47.26	46.188	47.234	20.387	22.881	21.96
RCAN2	3.38607	-1.76016	1.42e-65	7.8e-64	up	15.061	15.884	15.625	4.026	5.089	4.637
CDS1	3.61406	-1.74225	2.01e-65	1.1e-63	up	19.03	17.192	18.269	6.23	4.785	5.223
IRF6	4.62627	-1.26092	6.48e-64	3.42e-62	up	35.76	33.71	32.892	15.343	13.224	14.124
C15orf62	4.14002	-1.34131	2.53e-60	1.27e-58	up	24.52	23.688	25.72	10.299	9.657	9.114
TMEM125	2.4798	-3.03493	9.74e-59	4.68e-57	up	9.905	10.299	7.652	1.399	1.087	0.853
ARL13B	3.04891	-1.73776	2.15e-54	9.19e-53	up	12.093	12.438	12.059	3.984	3.697	3.198
PRSS22	1.41753	-3.72911	1.32e-48	4.82e-47	up	4.414	4.397	4.768	0.254	0.522	0.213
PLA2G7	2.33671	-2.18262	6.53e-46	2.24e-44	up	8.272	7.962	7.131	1.738	1.783	1.599
HSH2D	2.07584	-2.82448	1.42e-43	4.5e-42	up	8.013	5.942	6.61	0.721	1.218	0.959
GALNT3	2.25437	-2.22623	5.02e-42	1.54e-40	up	6.677	7.407	8.133	1.441	1.696	1.599
FGD4	2.96947	-1.78451	1e-41	3.02e-40	up	10.535	13.112	11.218	3.179	3.567	3.358
C6orf132	3.36725	-1.27393	9.17e-40	2.63e-38	up	14.505	13.468	14.423	5.891	6.046	5.543
ST6GALNAC5	2.0319	-2.22471	4.66e-39	1.3e-37	up	6.677	6.378	5.849	1.568	1.261	1.173
IFIH1	2.56843	-1.73936	1.5e-38	4.08e-37	up	8.124	9.15	8.814	2.67	2.784	2.292
C1orf210	0.957343	-4.54569	1.65e-38	4.47e-37	up	3.19	2.971	3.846	0.042	0.261	0.107
PDE5A	2.8657	-1.7832	9e-38	2.38e-36	up	10.201	12.042	10.136	2.501	3.393	3.571
MAST4	2.66439	-1.93423	2.21e-37	5.72e-36	up	8.235	10.854	9.615	2.289	2.61	2.612
PTAFR	1.63485	-2.50213	2.8e-36	7.01e-35	up	4.785	4.872	5.008	0.763	0.783	1.066
EPS8L1	4.01387	-1.12591	3.78e-36	9.37e-35	up	22.703	20.044	22.115	9.113	10.57	10.074
TMTC2	3.99956	-1.10709	1.3e-35	3.16e-34	up	22.146	21.193	20.632	10.681	10.309	8.528
ACOT11	3.98358	-1.00835	1.51e-35	3.65e-34	up	20.403	20.638	20.953	10.257	9.483	11.193
ZNF165	2.11825	-2.09182	4.11e-34	9.56e-33	up	6.751	5.942	7.131	1.823	1.174	1.652
FAM83B	2.15938	-2.15637	8.9e-34	2.02e-32	up	6.529	7.883	6.17	1.229	1.609	1.812
RP11-488P3	1.8079	-2.22271	1.36e-32	2.96e-31	up	5.601	5.031	5.489	1.399	0.87	1.173
MUC16	1.59694	-3.12516	1.64e-32	3.54e-31	up	5.564	5.665	3.686	0.636	0.522	0.533
NIPAL1	2.33966	-1.6203	1.13e-31	2.36e-30	up	7.16	7.289	7.332	2.458	2.175	2.452
PLA2G4A	2.72048	-1.36543	9.54e-31	1.94e-29	up	8.903	9.388	9.054	3.645	3.567	3.358
FA2H	2.30108	-1.63364	2.25e-30	4.54e-29	up	6.974	6.893	7.372	2.501	2.305	1.972
B3GNT3	3.41226	-1.32358	1.94e-29	3.77e-28	up	13.725	15.29	15.184	5.764	7.047	4.69
PTK2B	3.50387	-1.16924	1.06e-28	1.99e-27	up	16.582	15.568	13.541	6.824	6.873	6.609
PRSS16	3.32937	-1.08893	7.75e-28	1.42e-26	up	12.724	13.785	13.341	5.722	6.22	6.876
RGL3	4.04613	-1.13413	2.53e-27	4.53e-26	up	23.519	22.896	19.991	10.681	11.136	8.261
ARTN	3.02056	-1.24918	7.05e-27	1.24e-25	up	11.759	10.339	10.937	4.323	5.22	4.317
MYB	3.13248	-1.16893	3.35e-26	5.75e-25	up	11.203	12.517	11.538	5.595	4.611	5.49
FUT2	2.57214	-1.3807	5.21e-26	8.87e-25	up	8.569	7.843	8.253	2.67	3.48	3.358
PRR15	1.91117	-1.68002	7.53e-23	1.13e-21	up	5.898	4.952	5.328	1.78	1.74	1.492
WNT7A	1.15713	-2.32908	3.44e-22	5.03e-21	up	3.153	3.565	3.526	0.424	0.826	0.799
PRRG2	1.52528	-2.04829	3.35e-20	4.46e-19	up	3.561	4.476	4.928	1.272	0.87	0.959
SGPP2	1.5362	-1.78959	1.08e-19	1.4e-18	up	4.081	4.595	3.926	1.017	1.261	1.386
TDRD6	1.40563	-1.91753	5.2e-19	6.48e-18	up	3.45	4.437	3.806	0.89	1.087	1.119
SLC40A1	-0.429443	-7.86708	1.42e-17	1.64e-16	up	0.927	1.228	1.522	0	0	0
GRHL1	2.94398	-1.06815	2e-17	2.28e-16	up	9.83	10.973	9.455	4.832	4.045	5.65
RP11-532F12	1.26206	-1.84631	3.34e-17	3.77e-16	up	3.116	3.525	3.806	1.102	0.87	0.906
ILDR1	1.34368	-2.0075	4.24e-17	4.76e-16	up	2.931	4.159	4.247	0.932	0.913	0.959
VANGL2	0.974652	-2.06928	2.68e-16	2.87e-15	up	2.968	2.456	3.285	0.678	0.783	0.586
TRPV6	0.0014876	-3.6493	6.88e-16	7.15e-15	up	1.706	1.743	1.322	0.17	0.13	0.053
SYT1	3.68337	-1.00371	1.81e-15	1.83e-14	up	15.543	18.657	15.945	10.172	8.047	6.609
MBNL3	2.37274	-1.16388	2.32e-15	2.33e-14	up	7.197	7.368	6.009	3.433	2.653	3.091
FRK	2.23396	-1.17369	5.27e-15	5.19e-14	up	6.418	6.061	6.21	3.306	2.74	2.132
RNF128	1.27855	-1.68622	8.11e-14	7.33e-13	up	3.116	3.605	3.606	1.356	1.131	0.64
TMEM144	2.64914	-1.00249	1.72e-13	1.52e-12	up	8.495	8.041	7.692	3.56	3.61	5.063
C1orf116	0.740807	-2.45031	6.68e-13	5.66e-12	up	3.45	1.941	2.203	0.551	0.304	0.533
RP11-473M20	-0.203805	-3.60372	3.31e-12	2.65e-11	up	1.595	1.545	0.921	0.127	0.13	0.053
CR2	0.0120858	-2.93234	4.25e-12	3.36e-11	up	1.298	1.743	1.603	0.339	0.13	0.107
GRPR	2.22515	-1.01963	5.3e-12	4.17e-11	up	6.529	6.021	5.449	2.67	2.914	3.358
RP3-523K23	0.555947	-2.13069	1.67e-11	1.26e-10	up	1.744	2.298	2.444	0.636	0.391	0.426
TACSTD2	-0.299256	-2.9493	1.08e-10	7.55e-10	up	1.187	1.347	1.122	0.085	0.217	0.16
IQCH-AS1	2.05555	-1.12397	1.44e-10	9.96e-10	up	4.711	6.061	5.569	2.882	2.74	1.759
RNF223	0.858002	-1.49177	1.45e-09	9.13e-09	up	2.819	2.377	2.163	0.975	0.87	0.746
MACC1	1.34503	-1.24473	2.41e-09	1.49e-08	up	3.635	2.931	3.485	1.441	1.131	1.706
SOWAHB	1.48521	-1.21522	3.26e-09	1.98e-08	up	3.895	3.486	3.686	1.483	1.174	2.185
FAAH2	1.26779	-1.24829	3.46e-09	2.1e-08	up	3.116	2.971	3.445	1.483	1	1.546
TMEM191A	1.83492	-1.07838	8.04e-09	4.69e-08	up	4.822	3.961	5.048	2.374	1.609	2.612
SDR16C5	1.18588	-1.2526	1.15e-08	6.58e-08	up	2.782	2.892	3.325	1.526	0.957	1.279
PPP1R1C	1.32853	-1.19596	2.27e-08	1.26e-07	up	3.042	3.525	3.285	1.611	1.696	0.906
GJB4	-0.349388	-2.46867	4.8e-08	2.59e-07	up	0.964	1.347	1.082	0.127	0.217	0.266
ZSCAN12P1	0.190951	-1.83585	6.32e-07	2.97e-06	up	1.558	1.743	1.442	0.424	0.696	0.16
COL4A3	0.847656	-1.35659	6.56e-07	3.08e-06	up	1.966	2.931	2.284	1.229	0.739	0.799
THSD7A	-0.113153	-1.99091	3.14e-06	1.34e-05	up	1.521	1.347	0.962	0.339	0.478	0.107
MKX	1.3369	-1.05458	3.79e-06	1.6e-05	up	3.524	3.724	2.364	1.695	1.522	1.386
RP11-212P7	1.24292	-1.04774	4.06e-06	1.71e-05	up	2.411	3.09	3.526	1.738	1.305	1.279
RP11-465B22	-0.286282	-1.65851	2.85e-05	0.00010537	up	1.187	1.07	0.962	0.254	0.435	0.32
C10orf95	0.819909	-1.00228	3.4e-05	0.000125107	up	2.56	1.981	2.003	1.017	1.044	1.226
OR7E14P	-0.483871	-1.64812	0.000206512	0.000664082	up	0.89	0.713	1.162	0.339	0.261	0.266
CLDN9	0.550305	-1.11368	0.000609774	0.00178927	up	2.003	2.298	1.202	0.89	0.652	1.013
XKRX	-0.00641335	-1.13459	0.000786217	0.00224629	up	1.15	1.109	1.402	0.466	0.565	0.64
LINC00319	-0.213504	-1.12124	0.00184999	0.00486361	up	0.89	1.149	1.082	0.466	0.478	0.48
HSF2BP	-0.145102	-1.1016	0.00330798	0.00827221	up	1.187	0.871	1.202	0.678	0.348	0.48
PTGS2	-0.122478	-1.02008	0.00617104	0.0143609	up	0.816	1.386	1.082	0.466	0.609	0.533
FBLN1	7.60979	2.52918	0	0	down	56.831	55.695	61.697	328.646	325.377	351.832
SUSD2	5.0416	3.39837	0	0	down	6.566	5.427	5.569	60.821	60.856	64.226
UCP2	6.50988	2.14245	0	0	down	34.091	32.997	34.975	153.091	144.201	153.504
FAM43A	6.45579	1.66123	1.4062e-251	5.88755e-249	down	44.033	42.306	41.265	135.544	138.981	128.986
ENSG00000115457_	8.76876	1.87616	5.12597e-243	1.97674e-240	down	191.971	171.323	198.392	676.79	671.328	714.112
NUPR1	3.43973	3.52886	6.30881e-204	1.84898e-201	down	2.04	2.02	1.322	21.107	21.097	20.254
TGFB2	3.13147	4.01958	9.64038e-195	2.43569e-192	down	1.15	1.149	0.881	16.53	17.617	17.855
KDELC1	5.25551	1.88666	3.09481e-177	6.66931e-175	down	18.325	14.934	16.306	61.838	60.899	60.815
SPARC	5.60867	2.42536	5.63674e-162	1.10134e-159	down	16.211	16.439	14.022	92.864	85.346	72.381
ZEB1	5.60807	1.75155	6.8795e-152	1.13272e-149	down	22.072	25.273	20.592	78.962	76.472	73.181
TNS1	5.56284	1.27238	1.54126e-116	1.73736e-114	down	26.932	27.729	29.286	66.246	66.554	70.089
CAMK1D	5.81528	1.0645	1.34352e-101	1.25401e-99	down	37.467	37.275	35.376	78.411	77.081	74.726
COL6A3	3.03183	3.22776	1.81721e-86	1.40155e-84	down	1.892	1.624	1.362	16.869	16.573	12.366
UNC13A	6.38796	1.1343	7.93604e-84	5.81474e-82	down	51.563	56.329	50.359	114.48	124.061	108.572
FLNC	7.70408	1.01871	7.59745e-76	4.97022e-74	down	141.076	137.613	135.934	270.411	263.651	306.528
SYDE1	5.10951	1.42659	1.82985e-73	1.16081e-71	down	20.254	18.578	18.149	46.919	49.807	56.871
CD68	3.63991	1.51321	1.07657e-52	4.40673e-51	down	6.937	6.14	6.731	17.038	19.357	20.361
SEMA3C	4.02303	1.41941	4.37694e-51	1.72883e-49	down	8.532	10.418	8.093	25.049	22.881	24.411
CCDC80	2.72122	1.77765	2.73247e-49	1.02671e-47	down	2.819	2.892	3.445	10.681	10.527	10.127
PRSS23	4.35932	1.31814	2.26828e-45	7.6237e-44	down	11.351	13.191	11.338	29.245	27.1	33.312
F10	1.33373	3.28208	9.38012e-45	3.07508e-43	down	0.445	0.594	0.401	5.128	4.306	4.69
MT1X	5.80514	1.10759	1.31268e-42	4.07542e-41	down	35.946	31.888	39.262	81.166	81.91	67.424
PADI2	4.2199	1.03167	1.46496e-41	4.39008e-40	down	12.056	13.31	11.819	25.346	24.534	26.224
TMCC1-AS1	2.02896	2.20602	3.62555e-41	1.06899e-39	down	1.41	1.347	1.723	6.23	7.308	7.195
GRIN2B	4.7821	1.16031	1.12289e-39	3.20756e-38	down	16.137	19.965	15.625	37.891	36.627	41.201
CA12	3.87411	1.04812	5.37711e-35	1.27502e-33	down	9.534	9.903	9.615	21.107	18.487	20.52
KRT32	2.59116	1.67564	5.07878e-33	1.11916e-31	down	3.413	2.416	2.965	9.24	8.656	10.393
ACVRL1	1.85297	1.71518	8.46872e-27	1.4898e-25	down	1.669	1.783	1.683	5.468	5.916	5.49
HBA1	1.52456	1.93845	1.63643e-26	2.848e-25	down	1.187	1.307	1.122	4.662	4.698	4.53
GALNT9	2.89612	1.19328	3.16239e-25	5.22453e-24	down	4.526	4.793	4.447	10.893	11.092	9.381
ACSL5	2.02514	1.70122	5.36155e-25	8.78838e-24	down	2.189	2.02	1.603	7.078	6.177	5.65
LINC00668	-0.396407	8.13826	6.73782e-22	9.75652e-21	down	0	0	0	1.611	1.131	1.706
KLHL30	3.42168	1.0067	1.5502e-20	2.08601e-19	down	7.679	6.18	7.772	13.817	13.833	15.99
RP11-290F20	2.4111	1.18872	6.29534e-20	8.28114e-19	down	3.487	3.486	2.844	7.46	7.743	7.195
AC092143	3.3768	1.29653	1.79586e-18	2.16863e-17	down	5.119	8.081	5.208	14.792	13.789	16.683
C1S	1.19989	1.90831	2.60846e-18	3.11021e-17	down	0.927	0.951	1.042	3.984	3.088	3.944
AC009469	1.90657	1.40115	1.18287e-17	1.36917e-16	down	1.818	2.258	2.163	5.849	5.742	4.797
CD22	2.11646	1.35158	7.29541e-17	8.07454e-16	down	2.263	2.179	2.965	7.163	5.959	5.703
AC037459	0.27681	3.12686	1.77138e-15	1.79143e-14	down	0.223	0.198	0.321	1.865	1.783	2.985
EBI3	1.07946	1.71842	2.85847e-15	2.84759e-14	down	0.853	1.109	1.002	3.136	3.001	3.678
SERPING1	2.16271	1.12073	1.0057e-14	9.77287e-14	down	2.411	3.09	3.045	6.442	5.829	6.289
BDKRB2	1.66627	1.19426	1.08246e-11	8.30056e-11	down	2.152	1.822	1.803	4.747	4.611	3.838
ADAMTSL4	1.58598	1.27269	2.47822e-11	1.83784e-10	down	1.484	1.822	2.003	3.603	4.524	4.744
TRPV2	0.898922	1.56785	2.01653e-10	1.37956e-09	down	1.113	0.753	0.921	3.136	2.262	2.931
GGT5	-0.983807	2.6614	9.44637e-06	3.77597e-05	down	0.037	0.198	0.12	1.102	0.652	0.533
SLC16A2	0.547778	1.27627	1.28047e-05	5.01309e-05	down	0.964	0.792	0.721	1.695	2.566	1.759
SOGA3	-0.0656474	1.80146	3.30216e-05	0.000121552	down	0.519	0.119	0.561	1.823	1.218	1.173
MUC2	0.150624	1.43723	4.15817e-05	0.000150864	down	0.668	0.515	0.521	1.314	2.088	1.226
RP11-320G24	-0.210231	1.54294	4.51895e-05	0.000163105	down	0.445	0.396	0.401	0.89	1.348	1.439
KRT86	-1.00327	2.51479	4.79687e-05	0.000172414	down	0.148	0.158	0.08	0.848	0.348	1.119
IFITM10	0.988558	1.06654	6.61661e-05	0.000232406	down	1.41	1.268	1.122	1.738	3.001	3.305
ACP5	-1.10953	2.50254	7.12097e-05	0.000248572	down	0.223	0.04	0.08	0.551	1	0.48
TM4SF19	0.569164	1.09218	7.38991e-05	0.00025692	down	0.779	0.832	1.162	1.823	1.783	2.345
IL20RB	0.79546	1.04164	0.000144437	0.000477999	down	1.002	0.792	1.522	2.416	2.61	1.759
CPXM1	-0.538339	2.05692	0.000250736	0.000791021	down	0.408	0.277	0.04	0.593	1.392	1.119
PVRL4	0.231084	1.06496	0.000569346	0.0016821	down	0.668	0.792	0.721	1.187	1.609	1.812
IL31RA	-0.234482	1.31956	0.000980365	0.00274795	down	0.594	0.436	0.321	1.356	0.783	1.279
IL32	-0.270908	1.30016	0.00112406	0.00310791	down	0.334	0.357	0.641	1.356	0.957	0.959
PTH1R	-0.211299	1.11335	0.00148904	0.00399788	down	0.594	0.436	0.481	1.102	1.218	0.959
TIE1	-0.271165	1.12098	0.00313207	0.00787118	down	0.408	0.594	0.441	1.314	0.913	0.906
INHBE	-0.399265	1.28476	0.00384941	0.00946147	down	0.556	0.357	0.28	0.932	1.348	0.64
