# Supplementary material for: Single-cell exome sequencing reveals polyclonal seeding and TRPS1 mutations in colon cancer metastasis
Source: Signal Transduct Target Ther. 2024 Sep 23;9:247. doi: 10.1038/s41392-024-01960-8 (PMC11417107; doi:10.1038/s41392-024-01960-8)
Supplement: Supplementary file 8 — Supplementary Table 7 [file 41392_2024_1960_MOESM8_ESM.xlsx]

## Sheet: Table S7
Supplementary Table 7. Oligonucleotides that were used in this study.
Name	Sequence (5’-3’)
Negative control	UUCUCCGAACGUGUCACGUTT
siTRPS1 #1:	GCACUUCAAUCCAGUGAUUTT
siTRPS1 #2:	GCCAAUUGCCUGACCACAATT
siZEB1 #1:	GGCGGUAGAUGGUAAUGUATT
siZEB1 #2:	GUCGCUACAAACAGUUGUATT
qPCR_ZEB1_F:	GATGATGAATGCGAGTCAGATGC
qPCR_ZEB1_R:	ACAGCAGTGTCTTGTTGTTGT
qPCR_CDH1_F:	CGAGAGCTACACGTTCACGG
qPCR_CDH1_R:	GGGTGTCGAGGGAAAAATAGG
qPCR_SPARC_F:	TGAGGTATCTGTGGGAGCTAATC
qPCR_SPARC_R:	CCTTGCCGTGTTTGCAGTG
qPCR_EpCAM_F:	AATCGTCAATGCCAGTGTACTT
qPCR_EpcCAM_R:	TCTCATCGCAGTCAGGATCATAA
qPCR_GAPDH_F:	GGAGCGAGATCCCTCCAAAAT
qPCR_GAPDH_R:	GGCTGTTGTCATACTTCTCATGG
Chip qPCR_GAPDH_F:	CATGGGTGTGAACCATGAGA
Chip qPCR_GAPDH_R:	GTCTTCTGGGTGGCAGTGAT
Chip qPCR_ EpCAM_F:	CTTCAGAGCAGCGCTCCTC
Chip qPCR_EpCAM_R:	CAGGTGCTTCGTCTCCATG
Chip qPCR_ ZEB1_F:	GGAAGTGAGACAAGCACCGTG
Chip qPCR_ZEB1_R:	GAGATTGAACTTCAGCTGGATTG
