# Supplementary material for: Single-cell exome sequencing reveals polyclonal seeding and TRPS1 mutations in colon cancer metastasis
Source: Signal Transduct Target Ther. 2024 Sep 23;9:247. doi: 10.1038/s41392-024-01960-8 (PMC11417107; doi:10.1038/s41392-024-01960-8)
Supplement: Supplementary file 9 — Supplementary Table 8 [file 41392_2024_1960_MOESM9_ESM.xlsx]

## Sheet: Table S8
Supplementary Table 8. TRPS1 mutation status.
NO.	Protein point mutation	ZNF position
1	N531S	no
2	R257Q/Y345H/ S392F/D656N	1
3	Q369P	2
4	R544Q	4
5	Y446H/G739S	3
6	A153S	no
7	R708H	7
8	R1086T	no
