# Supplementary material for: Single-cell exome sequencing reveals polyclonal seeding and TRPS1 mutations in colon cancer metastasis
Source: Signal Transduct Target Ther. 2024 Sep 23;9:247. doi: 10.1038/s41392-024-01960-8 (PMC11417107; doi:10.1038/s41392-024-01960-8)
Supplement: Supplementary file 10 — Supplementary Table 9 [file 41392_2024_1960_MOESM10_ESM.xlsx]

## Sheet: Table S9
Supplementary Table 9. List of epithelial-mesenchymal transition (EMT) signature genes.
Gene name	Study
CDH11	Zhang JX, et al. J Exp Clin Cancer Res. 2019 Apr
CDH2	Kirtonia A, et al. Cell Mol Life Sci. 2022 Jun
DDR2	Ren T, et al. J Pathol. 2014 Dec
DKK3	Guo Y, et al. Cell Biosci. 2015 May
FN1	Stehr AM, et al. J Pathol. 2022 Apr
FZD7	Zhang Z, et al. Mol Med. 2022 Jul
IGF1	Oh SC, et al. Nat Commun. 2018 May
IGFBP7	Rupp C, et al. Oncogene. 2015 Feb
LTBP1	Cai R, et al. J Transl Med. 2020 Mar
MMP14	Vos MC,et al. J Ovarian Res. 2016 Sep
NRP1	Liu X, et al. Cell Death Dis. 2021 Apr
NRP2	Liu A, et al. J Cell Physiol. 2019 Aug
NXN	Zhang Y, et al. Cell Death Dis. 2022 Aug
PDGFRA	Yoon H, et al. Oncogene. 2021 Mar
PDGFRB	Sugai T, et al. Histopathology. 2021 Oct
PLAT	Juang YL, et al. Mol Carcinog. 2016 Dec
PLAU	Chen G, et al. Front Genet. 2021 May
SFRP1	Mosa MH, et al. Cancer Res. 2020 Dec
SFRP2	Chung MT, et al. Gynecol Oncol. 2009 Mar
SFRP4	Warrier S, et al. Cancer Gene Ther. 2014 Sep
SNAI2	Xu J, et al. Clin Cancer Res. 2022 Aug
SPARC	Sun W, et al. Biofactors. 2018 Sep
TGFB1	Li T, et al. Cell Death Dis. 2018 Aug
THBS4	Guo D,et al. FASEB J. 2020 Aug
TWIST1	Wei SC, et al. Nat Cell Biol. 2015 May
VIM	Lin YT, et al. J Biomed Sci. 2020 Mar
ZEB1	Wu Y, et al. Mol Cancer. 2019 Apr
ZEB2	Vu T, et al. Cancers (Basel). 2017 Dec
LGALS4	Piran M, et al. Front Oncol. 2021 Jun
TSPAN8	Zhang HS, et al. Life Sci. 2020 Jan
OLFM4	Ma HW,et al. Cancer Gene Ther. 2022 Dec
EPCAM	Gires O, et al. Cancer Metastasis Rev. 2020 Sep
CD24	Mani SA, et al. Cell. 2008 May
LGALS3	Wang S et al. Int J Biol Sci. 2016 Apr
GPX2	Li F, et al. J Cell Physiol. 2020 Nov
CLDN4	Ghoul A,et al. Cancer Res. 2009 May
CLDN7	Xu C, et al. J Transl Med. 2021 Jul
S100A6	Al-Ismaeel Q, et al. Br J Cancer. 2019 Jul
LCN2	Feng M, et al. Mol Cancer. 2016 Dec
PHLDA2	Ma Z, et al. Aging (Albany NY). 2020 May
MMP7	Ding C, et al. Exp Clin Cancer Res. 2016 Jan
